# Supplementary material for: Cationic Liposomes with Different Lipid Ratios: Antibacterial Activity, Antibacterial Mechanism, and Cytotoxicity Evaluations
Source: Pharmaceuticals (Basel). 2022 Dec 14;15(12):1556. doi: 10.3390/ph15121556 (PMC9783835; doi:10.3390/ph15121556)
Supplement: Supplementary file 1 [file pharmaceuticals-15-01556-s001.zip]

Archive with 1 entries (1 files):
- pharmaceuticals-2012578-supplementary.pdf
